# Supplementary material for: Completeness of police reporting of traffic crashes in Nepal: Evaluation using a community crash recording system
Source: Traffic Inj Prev. 2022 Jan 14;23(2):79–84. doi: 10.1080/15389588.2021.2012766 (PMC8862739; doi:10.1080/15389588.2021.2012766)
Supplement: Supplemental Material [file GCPI_A_2012766_SM8789.zip]

Archive with 8 entries (8 files):
- Appendix.docx
- Figure A1.png
- Figure A2.png
- Figure A3.png
- Figure A4.png
- Figure A5.jpg
- Figure A6.jpg
- Figure A7.jpg
